# Supplementary material for: ReQuant: improved base modification calling by k-mer value imputation
Source: Nucleic Acids Res. 2025 May 10;53(9):gkaf323. doi: 10.1093/nar/gkaf323 (PMC12065109; doi:10.1093/nar/gkaf323)
Supplement: gkaf323_Supplemental_Files [file gkaf323_supplemental_files.zip]

Archive with 2 entries (2 files):
- ReQuant-Scripts.zip
- ReQuant_Supplement.pdf
